# Supplementary material for: Comparative analysis of the complete chloroplast genome of Papaveraceae to identify rearrangements within the Corydalis chloroplast genome
Source: PLoS One. 2023 Sep 21;18(9):e0289625. doi: 10.1371/journal.pone.0289625 (PMC10513226; doi:10.1371/journal.pone.0289625)
Supplement: S1 Table — (XLSX) [file pone.0289625.s016.xlsx]

## Sheet: GPS
Taxon	Voucher information	BioProject No.	Bio-Sample No.	SRA No.	Genbank accession No.	Locality	Collector	Date	Latitude	Longitude
Corydalis ledebouriana Kar. & Kir.	KG_20180407_021	PRJNA872754	SAMN30470085	SRR21291859	OP326640	Kyrgyzstan: Dzhalal-Abad, Susamyr ridge	Georgii Lazkov	2018.04.07	42.0327	72.8385
Corydalis semenowii Regel & Herder	KY-14-2	PRJNA872754	SAMN30470086	SRR21291858	OP326639	Kyrgyzstan: Issyk kul, Altynarasan	H.J. Choi et al.	2019.07.07	42.4346	78.5644
Corydalis raddeana Regel	HJS-210515	PRJNA872754	SAMN30470087	SRR21291847	OP326638	Hwangjeongsan-ro, Daegang-myeon, Danyang-gun, Chungcheongbuk-do, Republic of Korea	J. S. Lee and K. S. Yeo	2021.10.12	36.8261	128.36
Corydalis misandra B.U.Oh	ESK21-176	PRJNA872754	SAMN30470088	SRR21291841	OP326637	Cheonmundae-gil, Sanae-myeon, Hwacheon-gun, Gangwon-do, Republic of Korea	S. C. Kim, S.B. Jang, and Y. S. Kim	2021.04.14	38.1129	127.448
Corydalis grandicalyx B.U.Oh & Y.S.Kim	ESK21-300	PRJNA872754	SAMN30470089	SRR21291840	OP326636	Mt. Taebaek, Taebaek-si, Gangwon-do, Republic of Korea	S. B. Jang, K. S. Yeo	2021.04.28	37.1069	128.933
Corydalis platycarpa (Maxim. ex Palib.) Makino	ESK21-230	PRJNA872754	SAMN30470090	SRR21291839	OP326635	Taeha 2-gil, Seo-myeon, Ulleung-gun, Gyeongsangbuk-do, Republic of Korea	D. G. Kim, S. C. Kim, S. B. Jang, Y. H. Ha, and Y. S. Kim	2021.04.20	37.5089	130.816
Corydalis humilis B.U.Oh & Y.S.Kim	ESK21-178	PRJNA872754	SAMN30470091	SRR21291838	OP326634	Cheonmundae-gil, Sanae-myeon, Hwacheon-gun, Gangwon-do, Republic of Korea	S. C. Kim, S.B. Jang, and Y. S. Kim	2021.04.14	38.1132	127.448
Corydalis alata B.U.Oh & W.R.Lee	ESK21-020	PRJNA872754	SAMN30470092	SRR21291837	OP326633	Hwangyong-dong, Gyeongju-si, Gyeongsangbuk-do, Republic of Korea	D. G. Kim, S. C. Kim, S. B. Jang, Y. H. Ha, and Y. S. Kim	2021.03.25	35.8231	129.335
Corydalis namdoensis B.U.Oh & J.G.Kim	ESK21-018	PRJNA872754	SAMN30470093	SRR21291836	OP326632	Hwangyong-dong, Gyeongju-si, Gyeongsangbuk-do, Republic of Korea	D. G. Kim, S. C. Kim, S. B. Jang, Y. H. Ha, and Y. S. Kim	2021.03.25	35.8231	129.335
Corydalis ternata (Nakai) Nakai	ESK22-077	PRJNA872754	SAMN30470094	SRR21291835	OP326631	Seobu-gil, Jain-myeon, Gyeongsan-si, Gyeongsangbuk-do, Republic of Korea	D. G. Kim, S. C. Kim, S. B. Jang, Y. H. Ha, and Y. S. Kim	2021.03.26	35.818	128.82
Corydalis bonghwaensis M.Kim & H.Jo	ESK22-006	PRJNA872754	SAMN30470095	SRR21291857	OP326645	Changsu-ri, Changsu-myeon, Yeongdeok-gun, Gyeongsangbuk-do, Republic of Korea	S. C. Kim and T. H. Kim	2022.04.11	36.6175	129.236
Corydalis speciosa Maxim.	2022_7	PRJNA872754	SAMN30470096	SRR21291856	OP326630	Gosan-ro, Samsan-myeon, Haenam-gun, Jeollanam-do, Republic of Korea	B. K. Park, Y. J. Jang, and K. H. Lee	2022.04.08	34.4714	126.631
Corydalis pauciovulata Ohwi	G19305	PRJNA872754	SAMN30470097	SRR21291855	OP326629	Sangbuk-myeon, Ulju-gun, Ulsan, Republic of Korea	S. B. Jang, J. S. Lee, H. R. Jo, and Y. H. Ha	2019.09.30	35.6528	129.087
Corydalis ohii Lidén	ESK21-296	PRJNA872754	SAMN30470098	SRR21291854	OP326628	Yeonggwimi-myeon, Hongcheon-gun, Gangwon-do, Republic of Korea	K. Choi, D. K. Kim, S. B. Jang, S. C. Kim and K. S. Yeo	2021.04.27	37.676	128.091
Corydalis filistipes Nakai	ESK21-240	PRJNA872754	SAMN30470099	SRR21291853	OP326627	Cheonbu-gil, Buk-myeon, Ulleung-gun, Gyeongsangbuk-do, Republic of Korea	D. G. Kim, S. C. Kim, S. B. Jang, Y. H. Ha, and Y. S. Kim	2021.04.20	37.5375	130.879
Corydalis cornupetala Y.H.Kim & J.H.Jeong	ESK21-064	PRJNA872754	SAMN30470100	SRR21291852	OP326626	Seobu-gil, Jain-myeon, Gyeongsan-si, Gyeongsangbuk-do, Republic of Korea	D. G. Kim, S. C. Kim, S. B. Jang, Y. H. Ha, and Y. S. Kim	2021.03.26	35.818	128.82
Corydalis heterocarpa Siebold & Zucc.	2022_8	PRJNA872754	SAMN30470101	SRR21291851	OP326625	Jeongdo 1-gil, Wando-eup, Wando-gun, Jeollanam-do, Republic of Korea	B. K. Park, Y. J. Jang, and K. H. Lee	2022.04.07	34.2982	126.709
Corydalis wandoensis Y.N.Lee	2022_9	PRJNA872754	SAMN30470102	SRR21291850	OP326624	Jeongdo 1-gil, Wando-eup, Wando-gun, Jeollanam-do, Republic of Korea	B. K. Park, Y. J. Jang, and K. H. Lee	2022.04.07	34.2978	126.703
Corydalis incisa (Thunb.) Pers.	ESK22-019	PRJNA872754	SAMN30470103	SRR21291849	OP326623	207, Haean-dong, Jeju-si, Jeju-do, Republic of Korea	J. S. Lee	2022.04.16	35.1417	127.058
Corydalis maculata B.U.Oh & Y.S.Kim	ESK21-209	PRJNA872754	SAMN30470104	SRR21291848	OP326622	Mt. Cheonma, Maseok-ro, Hwado-eup, Namyangju-si, Gyeonggi-do, Republic of Korea	S. C. Kim, S.B. Jang, and Y. S. Kim	2021.04.15	37.687	127.25
Corydalis turtschaninovii Besser	ESK21-189	PRJNA872754	SAMN30470105	SRR21291846	OP326621	Gyeongchun-ro, Gapyeong-eup, Gapyeong-gun, Gyeonggi-do, Republic of Korea	S. C. Kim, S.B. Jang, and Y. S. Kim	2021.04.14	37.8144	127.5
Corydalis bungeana Turcz.	ESK22-075	PRJNA872754	SAMN30470106	SRR21291845	OP326646	Mt. Goheon, Hwajeong-ri, Seosaeng-myeon, Ulju-gun, Ulsan, Republic of Korea	E. S. Kang, S. R. Lee, and J. E. Im	2022.04.28	35.3938	129.308
Corydalis hallaisanensis H.Lév.	ESK21-125	PRJNA872754	SAMN30470107	SRR21291844	OP326620	Beonyeong-ro, Jeju-si, Jeju-do, Republic of Korea	D. G. Kim, S. C. Kim, S. B. Jang, Y. H. Ha, and Y. S. Kim	2021.04.06	35.6528	129.087
Corydalis remota Fisch. ex Maxim.	ESK21-050	PRJNA872754	SAMN30470108	SRR21291843	OP326619	Mt. Toham, Hwangyong-dong, Gyeongju-si, Gyeongsangbuk-do, Republic of Korea	D. G. Kim, S. C. Kim, S. B. Jang, Y. H. Ha, and Y. S. Kim	2021.03.25	35.8163	129.329
Fumaria officinalis L.	KES21-017	PRJNA872754	SAMN30470109	SRR21291842	OP326618	1983, Hado-ri, Gujwa-eup, Jeju-si, Jeju-do, Republic of Korea	E. S. Kang and K. H. Lee	2021.02.23	33.524	126.88
