# Supplementary material for: Comparative analysis of the complete chloroplast genome of Papaveraceae to identify rearrangements within the Corydalis chloroplast genome
Source: PLoS One. 2023 Sep 21;18(9):e0289625. doi: 10.1371/journal.pone.0289625 (PMC10513226; doi:10.1371/journal.pone.0289625)
Supplement: S2 Table — (XLSX) [file pone.0289625.s017.xlsx]

## Sheet: SRA information
Taxon	SRA information	Accession number of the chloroplast genome
Corydalis yanhusuo (Y.H.Chou & Chun C.Hsu) W.T.Wang ex Z.Y.Su & C.Y.Wu	SRR15001456	BK063236
Corydalis intermedia (L.) Mérat	ERR5554493	BK063235
Corydalis solida (L.) Clairv.	ERR5555065	BK063234
Corydalis mucronifera Maxim.	SRR16375367	BK063233
Corydalis hendersonii var. altocristata C. Y. Wu & Z. Y. Su	SRR16668413	BK063232
Corydalis boweri Hemsl.	SRR16685835	BK063231
Corydalis impatiens (Pall.) Fisch. ex DC.	SRR16668463	BK063230
Corydalis hendersonii Hemsl.	SRR16668040	BK063229
Corydalis lupinoides Marquand & Airy Shaw	SRR14352120	BK063228
Corydalis capnoides (L.) Pers.	SRR16761252	BK063227
Corydalis heracleifolia C.Y.Wu & Z.Y.Su	SRR15672852	BK063226
