# Supplementary material for: Comparative analysis of the complete chloroplast genome of Papaveraceae to identify rearrangements within the Corydalis chloroplast genome
Source: PLoS One. 2023 Sep 21;18(9):e0289625. doi: 10.1371/journal.pone.0289625 (PMC10513226; doi:10.1371/journal.pone.0289625)
Supplement: S4 Table — (XLSX) [file pone.0289625.s019.xlsx]

## Sheet: Sheet3
		C. adunca		C. semenowii		C. heracleifolia		C. speciosa		C. platycarpa		C. heterocarpa		C. tomentella		C. saxicola		C. fangshanensis		C. edulis		C. bungeana		C. shensiana		C. temulifolia		C. incisa		C. chrysosphaera		C. capnoides		C. davidii		C. lupinoides		C. raddeana		C. pauciovulata		C. trisecta		C. inopinata		C. hendersonii		C. conspersa
AA	Codon	Count	RSCU	Count	RSCU	Count	RSCU	Count	RSCU	Count	RSCU	Count	RSCU	Count	RSCU	Count	RSCU	Count	RSCU	Count	RSCU	Count	RSCU	Count	RSCU	Count	RSCU	Count	RSCU	Count	RSCU	Count	RSCU	Count	RSCU	Count	RSCU	Count	RSCU	Count	RSCU	Count	RSCU	Count	RSCU	Count	RSCU	Count	RSCU
Ala (A)	GCA	311	1.08	365	1.15	358	1.14	339	1.09	334	1.06	335	1.07	336	1.08	336	1.08	335	1.08	301	1.05	294	1.06	326	1.08	357	1.13	330	1.06	353	1.1	352	1.1	290	1.07	306	1.11	313	1.13	311	1.13	252	1.08	307	1.11	311	1.13	308	1.11
Ala (A)	GCC	203	0.7	216	0.68	215	0.68	225	0.72	227	0.72	228	0.73	219	0.71	215	0.69	217	0.7	203	0.71	185	0.67	205	0.68	206	0.65	212	0.68	215	0.67	215	0.67	184	0.68	187	0.68	192	0.69	194	0.7	165	0.71	192	0.69	195	0.71	194	0.7
Ala (A)	GCG	179	0.62	174	0.55	175	0.56	170	0.54	172	0.55	172	0.55	172	0.55	177	0.57	177	0.57	149	0.52	163	0.59	183	0.61	186	0.59	185	0.59	188	0.59	189	0.59	175	0.64	169	0.61	167	0.6	162	0.59	136	0.58	173	0.63	164	0.59	166	0.6
Ala (A)	GCU	459	1.59	517	1.63	511	1.62	515	1.65	523	1.67	521	1.66	515	1.66	516	1.66	515	1.66	490	1.71	467	1.68	488	1.62	519	1.64	520	1.67	523	1.64	523	1.64	437	1.61	444	1.61	437	1.58	435	1.58	383	1.64	435	1.57	434	1.57	438	1.58
Arg (R)	AGA	381	1.73	407	1.7	400	1.68	402	1.72	401	1.71	401	1.71	399	1.71	401	1.73	397	1.72	315	1.69	360	1.66	355	1.75	398	1.71	386	1.7	392	1.7	394	1.7	338	1.63	362	1.66	360	1.64	355	1.64	237	1.61	355	1.66	353	1.67	350	1.67
Arg (R)	AGG	140	0.63	163	0.68	166	0.7	148	0.63	148	0.63	148	0.63	151	0.65	148	0.64	144	0.62	99	0.53	145	0.67	113	0.56	142	0.61	152	0.67	144	0.62	144	0.62	145	0.7	155	0.71	159	0.72	157	0.72	80	0.54	144	0.68	147	0.7	145	0.69
Arg (R)	CGA	308	1.4	345	1.44	339	1.42	332	1.42	334	1.43	333	1.42	332	1.42	330	1.42	329	1.42	261	1.4	322	1.49	277	1.37	342	1.47	322	1.41	342	1.48	342	1.48	309	1.49	307	1.41	306	1.39	305	1.41	205	1.4	294	1.38	301	1.43	297	1.42
Arg (R)	CGC	75	0.34	83	0.35	86	0.36	93	0.4	94	0.4	94	0.4	91	0.39	91	0.39	90	0.39	78	0.42	82	0.38	86	0.42	88	0.38	90	0.4	90	0.39	90	0.39	81	0.39	90	0.41	103	0.47	100	0.46	65	0.44	100	0.47	84	0.4	88	0.42
Arg (R)	CGG	116	0.53	120	0.5	122	0.51	121	0.52	123	0.52	123	0.53	124	0.53	120	0.52	120	0.52	92	0.49	99	0.46	102	0.5	115	0.49	109	0.48	107	0.46	109	0.47	101	0.49	102	0.47	101	0.46	101	0.47	69	0.47	103	0.48	97	0.46	99	0.47
Arg (R)	CGU	303	1.37	321	1.34	316	1.33	303	1.3	306	1.31	304	1.3	304	1.3	302	1.3	306	1.32	274	1.47	293	1.35	283	1.4	312	1.34	307	1.35	312	1.35	312	1.35	273	1.31	294	1.35	289	1.32	283	1.31	225	1.53	284	1.33	283	1.34	280	1.33
Asn (N)	AAC	233	0.52	247	0.49	240	0.49	244	0.51	241	0.5	243	0.5	244	0.51	246	0.51	246	0.51	181	0.5	216	0.5	200	0.48	235	0.49	226	0.49	230	0.48	231	0.48	211	0.51	227	0.52	226	0.5	221	0.5	138	0.5	227	0.52	214	0.48	219	0.5
Asn (N)	AAU	671	1.48	759	1.51	740	1.51	714	1.49	728	1.5	730	1.5	708	1.49	717	1.49	711	1.49	543	1.5	645	1.5	627	1.52	733	1.51	695	1.51	719	1.52	725	1.52	619	1.49	640	1.48	672	1.5	656	1.5	409	1.5	644	1.48	673	1.52	665	1.5
Asp (D)	GAC	201	0.5	220	0.49	218	0.49	207	0.49	209	0.49	209	0.49	208	0.49	207	0.49	205	0.48	153	0.49	198	0.51	189	0.53	207	0.48	209	0.5	213	0.49	213	0.49	194	0.52	194	0.5	198	0.51	193	0.51	122	0.52	195	0.51	195	0.51	197	0.51
Asp (D)	GAU	607	1.5	673	1.51	671	1.51	637	1.51	649	1.51	648	1.51	638	1.51	642	1.51	642	1.52	476	1.51	585	1.49	531	1.48	648	1.52	627	1.5	650	1.51	650	1.51	553	1.48	588	1.5	573	1.49	563	1.49	344	1.48	564	1.49	570	1.49	570	1.49
Cys (C)	UGC	68	0.61	71	0.57	69	0.56	62	0.52	64	0.52	64	0.52	65	0.53	60	0.49	59	0.49	51	0.49	53	0.51	54	0.5	68	0.55	64	0.54	65	0.53	65	0.53	53	0.55	55	0.56	54	0.55	54	0.55	38	0.52	57	0.58	52	0.52	54	0.55
Cys (C)	UGU	154	1.39	178	1.43	178	1.44	176	1.48	181	1.48	181	1.48	181	1.47	184	1.51	182	1.51	156	1.51	156	1.49	163	1.5	181	1.45	172	1.46	181	1.47	180	1.47	138	1.45	143	1.44	142	1.45	142	1.45	107	1.48	138	1.42	148	1.48	143	1.45
Gln (Q)	CAA	567	1.47	583	1.48	581	1.48	594	1.47	598	1.48	601	1.48	599	1.49	599	1.49	596	1.49	480	1.48	564	1.52	559	1.5	610	1.5	603	1.51	608	1.49	612	1.49	527	1.5	560	1.5	550	1.5	542	1.5	370	1.5	540	1.5	533	1.47	528	1.47
Gln (Q)	CAG	203	0.53	206	0.52	206	0.52	213	0.53	211	0.52	211	0.52	205	0.51	204	0.51	204	0.51	170	0.52	179	0.48	187	0.5	201	0.5	197	0.49	209	0.51	208	0.51	176	0.5	186	0.5	185	0.5	183	0.5	124	0.5	178	0.5	193	0.53	190	0.53
Glu (E)	GAA	751	1.4	848	1.42	836	1.42	816	1.44	822	1.43	823	1.43	821	1.43	823	1.44	822	1.43	666	1.48	771	1.43	736	1.44	838	1.42	823	1.43	830	1.42	835	1.42	736	1.42	763	1.39	782	1.38	792	1.41	507	1.44	750	1.4	761	1.42	756	1.4
Glu (E)	GAG	321	0.6	346	0.58	338	0.58	320	0.56	324	0.57	325	0.57	328	0.57	323	0.56	327	0.57	236	0.52	311	0.57	285	0.56	339	0.58	325	0.57	340	0.58	338	0.58	300	0.58	332	0.61	348	0.62	328	0.59	196	0.56	324	0.6	314	0.58	327	0.6
Gly (G)	GGA	512	1.47	582	1.5	578	1.5	573	1.47	579	1.48	578	1.48	577	1.49	575	1.48	574	1.48	519	1.49	488	1.43	536	1.47	571	1.48	552	1.46	580	1.49	578	1.49	453	1.39	468	1.41	464	1.4	470	1.41	376	1.38	464	1.43	469	1.43	472	1.44
Gly (G)	GGC	173	0.5	188	0.49	187	0.49	188	0.48	192	0.49	190	0.49	193	0.5	195	0.5	195	0.5	184	0.53	169	0.5	178	0.49	183	0.47	184	0.49	190	0.49	191	0.49	176	0.54	167	0.5	168	0.51	169	0.51	141	0.52	168	0.52	166	0.5	163	0.5
Gly (G)	GGG	281	0.8	296	0.77	293	0.76	321	0.83	319	0.82	320	0.82	310	0.8	317	0.81	316	0.81	262	0.75	298	0.87	312	0.85	336	0.87	319	0.85	326	0.84	326	0.84	296	0.91	305	0.92	301	0.91	301	0.9	235	0.86	294	0.9	294	0.89	283	0.86
Gly (G)	GGU	431	1.23	481	1.24	481	1.25	473	1.22	474	1.21	472	1.21	465	1.2	469	1.21	470	1.21	425	1.22	410	1.2	434	1.19	458	1.18	454	1.2	456	1.18	456	1.18	376	1.16	387	1.17	388	1.17	391	1.18	340	1.25	375	1.15	386	1.17	392	1.2
His (H)	CAC	132	0.51	148	0.52	148	0.52	144	0.54	146	0.54	146	0.54	142	0.52	141	0.52	145	0.53	118	0.53	132	0.53	119	0.51	136	0.5	137	0.51	134	0.5	134	0.5	125	0.52	122	0.49	134	0.53	130	0.52	93	0.53	122	0.5	121	0.49	122	0.5
His (H)	CAU	385	1.49	426	1.48	424	1.48	392	1.46	393	1.46	393	1.46	400	1.48	403	1.48	399	1.47	328	1.47	366	1.47	347	1.49	411	1.5	402	1.49	405	1.5	405	1.5	360	1.48	373	1.51	368	1.47	366	1.48	257	1.47	367	1.5	370	1.51	362	1.5
Ile (I)	AUA	425	0.84	511	0.86	509	0.87	518	0.89	517	0.88	517	0.88	505	0.86	506	0.86	511	0.87	439	0.88	406	0.83	460	0.88	496	0.85	489	0.87	493	0.85	494	0.85	372	0.8	392	0.82	380	0.81	373	0.8	285	0.81	370	0.79	378	0.8	371	0.8
Ile (I)	AUC	350	0.69	404	0.68	400	0.68	387	0.66	387	0.66	387	0.66	394	0.67	396	0.67	398	0.68	328	0.66	341	0.7	359	0.68	400	0.69	380	0.68	402	0.69	402	0.69	334	0.72	339	0.71	336	0.72	339	0.72	247	0.7	336	0.72	341	0.72	336	0.72
Ile (I)	AUU	737	1.46	864	1.46	852	1.45	846	1.45	856	1.46	857	1.46	858	1.46	863	1.47	855	1.45	727	1.46	720	1.47	757	1.44	854	1.46	819	1.46	845	1.46	844	1.46	691	1.48	695	1.46	688	1.47	692	1.48	522	1.49	692	1.48	703	1.48	689	1.48
Leu (L)	CUA	295	0.85	326	0.81	331	0.83	327	0.84	331	0.84	332	0.84	329	0.84	328	0.84	327	0.83	251	0.79	294	0.85	282	0.81	336	0.84	305	0.79	340	0.86	337	0.85	256	0.8	262	0.79	267	0.8	272	0.82	186	0.81	270	0.82	264	0.8	262	0.8
Leu (L)	CUC	185	0.53	195	0.49	196	0.49	201	0.51	206	0.52	206	0.52	201	0.51	201	0.51	201	0.51	163	0.51	201	0.58	196	0.56	216	0.54	213	0.55	217	0.55	219	0.55	190	0.59	194	0.59	196	0.59	197	0.59	130	0.56	181	0.55	181	0.55	179	0.55
Leu (L)	CUG	178	0.51	204	0.51	199	0.5	192	0.49	195	0.49	194	0.49	189	0.48	191	0.49	188	0.48	135	0.42	181	0.52	148	0.43	205	0.51	195	0.5	198	0.5	195	0.49	173	0.54	180	0.55	188	0.56	176	0.53	96	0.42	172	0.53	184	0.56	180	0.55
Leu (L)	CUU	415	1.19	507	1.26	497	1.25	489	1.25	488	1.24	488	1.24	490	1.25	488	1.24	491	1.25	391	1.23	422	1.22	427	1.23	504	1.26	487	1.26	503	1.27	503	1.27	397	1.24	402	1.22	413	1.24	417	1.25	276	1.2	409	1.25	414	1.25	413	1.26
Leu (L)	UUA	577	1.65	683	1.7	677	1.7	645	1.65	657	1.67	657	1.67	648	1.65	647	1.65	649	1.66	570	1.79	539	1.56	598	1.72	651	1.62	627	1.62	629	1.58	631	1.59	486	1.52	507	1.54	506	1.52	500	1.5	406	1.76	497	1.52	505	1.53	503	1.54
Leu (L)	UUG	443	1.27	495	1.23	491	1.23	491	1.26	489	1.24	488	1.24	497	1.27	497	1.27	496	1.27	401	1.26	439	1.27	436	1.25	496	1.24	490	1.27	496	1.25	495	1.25	418	1.31	436	1.32	429	1.29	433	1.3	291	1.26	435	1.33	436	1.32	427	1.3
Lys (K)	AAA	804	1.42	859	1.43	851	1.42	844	1.44	847	1.44	850	1.44	830	1.44	842	1.44	844	1.44	609	1.47	778	1.42	754	1.48	840	1.42	838	1.44	847	1.43	848	1.43	761	1.42	800	1.43	791	1.41	800	1.4	486	1.5	772	1.4	778	1.42	768	1.42
Lys (K)	AAG	330	0.58	346	0.57	345	0.58	325	0.56	332	0.56	330	0.56	322	0.56	330	0.56	332	0.56	219	0.53	315	0.58	267	0.52	342	0.58	328	0.56	336	0.57	334	0.57	313	0.58	316	0.57	328	0.59	344	0.6	161	0.5	328	0.6	314	0.58	312	0.58
Met (M)	AUG	457	1	537	1	528	1	530	1	527	1	528	1	527	1	526	1	524	1	450	1	428	1	476	1	514	1	494	1	516	1	517	1	406	1	425	1	424	1	417	1	311	1	417	1	410	1	411	1
Phe (F)	UUC	420	0.78	462	0.76	458	0.76	464	0.74	466	0.74	467	0.74	470	0.76	470	0.76	472	0.76	362	0.75	399	0.75	391	0.73	475	0.77	451	0.75	479	0.77	477	0.77	406	0.8	410	0.79	432	0.82	426	0.81	262	0.77	415	0.81	412	0.8	406	0.8
Phe (F)	UUU	653	1.22	761	1.24	751	1.24	787	1.26	793	1.26	792	1.26	769	1.24	774	1.24	773	1.24	607	1.25	663	1.25	673	1.27	758	1.23	758	1.25	758	1.23	758	1.23	614	1.2	633	1.21	619	1.18	623	1.19	422	1.23	608	1.19	618	1.2	606	1.2
Pro (P)	CCA	241	1.1	279	1.13	280	1.14	288	1.17	285	1.15	286	1.15	283	1.15	282	1.14	284	1.15	231	1.16	242	1.11	262	1.21	279	1.15	266	1.12	273	1.12	273	1.12	243	1.14	261	1.18	251	1.14	254	1.14	170	1.13	248	1.15	238	1.11	242	1.14
Pro (P)	CCC	175	0.8	194	0.79	197	0.8	191	0.77	189	0.76	188	0.75	190	0.77	195	0.79	190	0.77	149	0.75	175	0.8	164	0.76	189	0.78	183	0.77	194	0.8	194	0.8	181	0.85	173	0.78	174	0.79	176	0.79	113	0.75	168	0.78	176	0.82	170	0.8
Pro (P)	CCG	123	0.56	143	0.58	138	0.56	134	0.54	138	0.55	138	0.55	137	0.56	138	0.56	142	0.58	113	0.57	131	0.6	121	0.56	140	0.57	144	0.61	148	0.61	148	0.61	126	0.59	129	0.58	131	0.6	136	0.61	93	0.62	130	0.6	123	0.57	118	0.55
Pro (P)	CCU	334	1.53	371	1.5	364	1.49	374	1.52	383	1.54	385	1.54	373	1.52	375	1.52	370	1.5	304	1.53	327	1.49	321	1.48	366	1.5	358	1.51	356	1.47	356	1.47	301	1.41	320	1.45	323	1.47	322	1.45	228	1.51	316	1.47	323	1.5	322	1.51
Ser (S)	AGC	112	0.43	107	0.38	110	0.39	114	0.41	115	0.4	116	0.41	113	0.4	118	0.42	119	0.42	85	0.39	98	0.4	92	0.38	107	0.37	101	0.37	107	0.38	108	0.38	95	0.41	98	0.41	104	0.43	103	0.42	68	0.44	96	0.41	105	0.44	100	0.42
Ser (S)	AGU	304	1.18	353	1.24	348	1.23	320	1.14	328	1.15	330	1.16	326	1.16	325	1.15	326	1.16	260	1.18	315	1.28	295	1.23	355	1.24	359	1.3	349	1.23	348	1.22	288	1.24	300	1.25	297	1.23	301	1.24	191	1.24	290	1.23	284	1.2	283	1.2
Ser (S)	UCA	299	1.16	322	1.13	323	1.14	339	1.21	343	1.21	344	1.21	331	1.18	330	1.17	330	1.17	254	1.15	264	1.08	275	1.15	312	1.09	297	1.08	318	1.12	320	1.12	234	1.01	250	1.04	229	0.94	229	0.94	152	0.99	238	1.01	257	1.09	252	1.07
Ser (S)	UCC	259	1.01	283	0.99	283	1	288	1.03	287	1.01	286	1	307	1.09	307	1.09	306	1.09	240	1.09	258	1.05	241	1.01	298	1.04	285	1.03	286	1	291	1.02	241	1.04	247	1.03	266	1.1	265	1.09	163	1.06	247	1.05	236	1	244	1.04
Ser (S)	UCG	158	0.61	178	0.62	171	0.61	175	0.63	179	0.63	179	0.63	166	0.59	170	0.6	168	0.6	120	0.55	145	0.59	136	0.57	177	0.62	176	0.64	175	0.61	175	0.61	148	0.64	161	0.67	160	0.66	171	0.71	84	0.55	159	0.67	149	0.63	149	0.63
Ser (S)	UCU	414	1.61	469	1.64	459	1.63	441	1.58	454	1.6	454	1.59	441	1.57	442	1.57	439	1.56	362	1.64	391	1.59	399	1.66	469	1.64	439	1.59	474	1.66	474	1.66	382	1.65	388	1.61	398	1.64	386	1.59	265	1.72	386	1.64	385	1.63	385	1.63
Thr (T)	ACA	307	1.15	352	1.2	334	1.15	327	1.14	336	1.15	336	1.15	337	1.17	333	1.14	339	1.15	278	1.13	297	1.17	320	1.19	344	1.18	341	1.19	337	1.15	336	1.14	280	1.14	276	1.09	282	1.11	276	1.09	204	1.06	273	1.09	283	1.13	276	1.09
Thr (T)	ACC	232	0.87	235	0.8	234	0.81	244	0.85	249	0.85	248	0.85	241	0.83	247	0.84	248	0.84	209	0.85	218	0.86	234	0.87	245	0.84	236	0.82	255	0.87	254	0.86	220	0.9	227	0.9	221	0.87	222	0.88	183	0.95	225	0.9	222	0.88	226	0.89
Thr (T)	ACG	135	0.51	142	0.48	145	0.5	150	0.52	147	0.5	148	0.51	147	0.51	154	0.53	151	0.51	115	0.47	134	0.53	130	0.48	141	0.48	150	0.52	144	0.49	145	0.49	124	0.5	135	0.53	134	0.53	134	0.53	93	0.48	127	0.51	120	0.48	121	0.48
Thr (T)	ACU	391	1.47	449	1.52	444	1.54	431	1.5	437	1.5	438	1.5	430	1.49	436	1.49	439	1.49	381	1.55	366	1.44	394	1.46	439	1.5	420	1.46	441	1.5	441	1.5	359	1.46	376	1.48	375	1.48	378	1.5	288	1.5	377	1.5	380	1.51	394	1.55
Trp (W)	UGG	356	1	399	1	397	1	400	1	402	1	402	1	399	1	396	1	397	1	316	1	358	1	347	1	396	1	397	1	400	1	400	1	345	1	353	1	355	1	352	1	247	1	340	1	336	1	338	1
Tyr (Y)	UAC	143	0.44	146	0.39	148	0.4	149	0.39	147	0.38	148	0.38	158	0.41	148	0.39	146	0.38	119	0.38	130	0.42	148	0.43	148	0.4	138	0.39	156	0.43	156	0.43	123	0.43	132	0.44	115	0.4	112	0.39	94	0.45	120	0.42	129	0.44	129	0.45
Tyr (Y)	UAU	512	1.56	612	1.61	599	1.6	615	1.61	622	1.62	621	1.62	610	1.59	619	1.61	621	1.62	508	1.62	482	1.58	534	1.57	586	1.6	564	1.61	576	1.57	576	1.57	452	1.57	462	1.56	464	1.6	469	1.61	324	1.55	456	1.58	455	1.56	449	1.55
Val (V)	GUA	373	1.34	425	1.38	419	1.38	424	1.37	431	1.38	432	1.38	428	1.39	424	1.38	422	1.38	384	1.4	369	1.35	407	1.42	420	1.35	401	1.32	422	1.36	421	1.35	353	1.35	353	1.31	343	1.26	341	1.26	292	1.34	347	1.29	352	1.31	353	1.31
Val (V)	GUC	170	0.61	176	0.57	172	0.57	180	0.58	180	0.58	178	0.57	181	0.59	178	0.58	179	0.58	161	0.59	175	0.64	169	0.59	188	0.6	191	0.63	191	0.61	191	0.61	170	0.65	172	0.64	180	0.66	184	0.68	145	0.66	174	0.65	169	0.63	170	0.63
Val (V)	GUG	187	0.67	206	0.67	207	0.68	201	0.65	201	0.64	202	0.65	196	0.64	198	0.65	198	0.65	173	0.63	179	0.65	183	0.64	190	0.61	192	0.63	199	0.64	199	0.64	177	0.68	183	0.68	183	0.67	184	0.68	145	0.66	182	0.68	177	0.66	180	0.67
Val (V)	GUU	384	1.38	425	1.38	418	1.38	434	1.4	435	1.4	436	1.4	424	1.38	426	1.39	425	1.39	377	1.38	373	1.36	385	1.35	449	1.44	428	1.41	432	1.39	432	1.39	347	1.33	369	1.37	382	1.4	373	1.38	292	1.34	372	1.38	377	1.4	373	1.39
		20043		22383		22151		21987		22171		22181		21974		22041		22023		18001		19504		19656		22145		21542		22094		22109		18632		19282		19344		19281		13529		18967		19042		18945
*	UGA	21	0.89	22	0.86	22	0.87	23	0.91	23	0.9	23	0.9	23	0.91	22	0.87	22	0.87	23	0.92	21	0.93	22	0.87	21	0.82	20	0.79	20	0.78	20	0.78	21	0.95	23	1.03	19	0.85	19	0.85	20	0.95	19	0.85	20	0.88	21	0.94
*	UAA	30	1.27	34	1.32	35	1.38	33	1.3	34	1.32	34	1.32	32	1.26	33	1.3	33	1.3	30	1.2	28	1.24	31	1.22	35	1.36	38	1.5	36	1.4	36	1.4	30	1.36	29	1.3	32	1.43	31	1.39	27	1.29	32	1.43	31	1.37	31	1.39
*	UAG	20	0.85	21	0.82	19	0.75	20	0.79	20	0.78	20	0.78	21	0.83	21	0.83	21	0.83	22	0.88	19	0.84	23	0.91	21	0.82	18	0.71	21	0.82	21	0.82	15	0.68	15	0.67	16	0.72	17	0.76	16	0.76	16	0.72	17	0.75	15	0.67
[truncated: 48 more columns]
