# Supplementary material for: Comparative analysis of the complete chloroplast genome of Papaveraceae to identify rearrangements within the Corydalis chloroplast genome
Source: PLoS One. 2023 Sep 21;18(9):e0289625. doi: 10.1371/journal.pone.0289625 (PMC10513226; doi:10.1371/journal.pone.0289625)
Supplement: S5 Table — (XLSX) [file pone.0289625.s020.xlsx]

## Sheet: Sheet1
	Fumaria officinalis	C. adunca	C. semenowii	C. heracleifolia	C. speciosa	C. platycarpa	C. heterocarpa	C. saxicola	C. tomentella	C. fangshanensis	C. edulis	C. bungeana	C. shensiana	C. temulifolia	C. incisa	C. capnoides	C. chrysosphaera	C. davidii	C. lupinoides	C. raddeana	C. pauciovulata	C. trisecta	C. inopinata	C. hendersonii	C. conspersa	C. impatiens	C. boweri	C. hendersonii var. altocristata	C. mucronifera	C. ledebouriana	C. hsiaowutaishanensis	C. ternata	C. solida	C. intermedia	C. yanhusuo	C. wandoensis	C. turtschaninovii	C. filistipes	C. cornupetala	C. bonghwaensis	C. namdoensis	C. misandra	C. alata	C. remota	C. hallaisanensis	C. grandicalyx	C. maculata	C. ohii	C. humilis
mono	41	44	28	43	43	40	38	31	34	33	23	32	26	50	52	49	45	45	60	54	54	34	34	31	31	39	31	35	34	31	37	15	16	23	27	24	24	33	24	35	31	30	32	30	29	27	31	31	31
di	7	12	12	11	17	20	20	15	17	22	6	11	9	9	8	10	12	4	8	11	7	6	6	2	6	10	5	7	6	8	9	5	6	6	9	13	13	11	10	11	10	11	11	10	10	10	10	10	10
tri	7	4	9	8	7	7	7	8	9	8	2	10	6	6	4	13	12	6	7	8	8	4	7	9	13	8	20	18	18	6	7	8	7	5	7	4	4	5	5	4	4	4	4	4	4	4	4	4	4
tetra	8	12	10	10	8	10	10	7	6	6	3	7	11	13	10	11	11	8	10	13	13	8	13	12	16	13	7	7	7	8	10	11	12	11	16	12	12	15	15	14	14	14	14	14	14	14	14	14	14
penta	2	5	1	0	1	1	1	1	1	1	0	2	2	1	1	0	0	5	0	1	1	1	2	4	2	2	1	0	3	1	3	0	2	0	0	4	3	2	0	0	1	1	1	0	0	0	0	0	0
hexa	1	7	0	0	4	4	4	0	0	0	0	0	1	5	0	0	2	4	2	7	3	2	4	5	5	3	0	2	0	3	4	2	2	1	4	5	5	2	5	2	2	2	2	2	2	2	2	2	2
Total	66	84	60	72	80	82	80	62	67	70	34	62	55	84	75	83	82	72	87	94	86	55	66	63	73	75	64	69	68	57	70	41	45	46	63	62	61	68	59	66	62	62	64	60	59	57	61	61	61

[truncated: 2 more columns]
