# Supplementary material for: Comparative analysis of the complete chloroplast genome of Papaveraceae to identify rearrangements within the Corydalis chloroplast genome
Source: PLoS One. 2023 Sep 21;18(9):e0289625. doi: 10.1371/journal.pone.0289625 (PMC10513226; doi:10.1371/journal.pone.0289625)
Supplement: S6 Table — (XLSX) [file pone.0289625.s021.xlsx]

## Sheet: Frequency of classified repeat 
Repeats	Fumaria officinalis	C. adunca	C. semenowii	C. heracleifolia	C. speciosa	C. platycarpa	C. heterocarpa	C. saxicola	C. tomentella	C. fangshanensis (MZ)	C. edulis	C. bungeana	C. shensiana	C. temulifolia	C. incisa	C. capnoides	C. chrysosphaera (MZ)	C. davidii	C. lupinoides	C. raddeana	C. pauciovulata	C. trisecta	C. inopinata	C. hendersonii	C. conspersa	C. impatiens	C. boweri	C. hendersonii var. altocristata	C. mucronifera	C. ledebouriana	C. hsiaowutaishanensis	C. ternata	C. solida	C. intermedia	C. yanhusuo	C. wandoensis	C. turtschaninovii	C. filistipes	C. cornupetala	C. bonghwaensis	C. namdoensis	C. misandra	C. alata	C. remota	C. hallaisanensis	C. grandicalyx	C. maculata	C. ohii	C. humilis
A/T	39	43	27	41	40	38	36	29	33	32	22	32	26	49	50	48	45	44	55	54	53	33	31	29	30	38	31	34	34	28	33	15	15	23	26	23	23	31	22	33	29	28	30	28	27	25	29	29	29
C/G	2	1	1	2	3	2	2	2	1	1	1	-	-	1	2	1	-	1	5	-	1	1	3	2	1	1	-	1	-	3	4	-	1	-	1	1	1	2	2	2	2	2	2	2	2	2	2	2	2
AC/GT	-	-	-	-	-	-	-	-	-	-	2	-	-	-	-	-	2	-	-	-	-	-	-	-	-	-	-	-	-	-	-	-	-	-	-	-	-	-	-	-	-	-	-	-	-	-	-	-	-
AG/CT	3	3	4	5	-	3	3	2	2	2	-	3	4	3	3	6	6	1	4	4	3	3	-	-	2	2	2	2	2	2	3	1	2	3	3	3	3	2	2	2	2	3	3	2	2	2	2	2	2
AT/TA	4	9	8	6	17	17	17	13	15	20	4	8	5	6	5	4	4	3	4	7	4	3	6	2	4	8	3	5	4	6	6	4	4	3	6	10	10	9	8	9	8	8	8	8	8	8	8	8	8
AAC/GTT	1	-	1	1	1	1	1	2	2	2	1	1	1	-	-	1	1	-	-	-	-	-	1	1	1	1	3	3	3	-	1	2	-	-	1	-	-	-	-	-	-	-	-	-	-	-	-	-	-
AAG/CTT	-	-	-	-	-	-	-	-	-	-	-	2	-	-	-	4	4	-	1	2	2	1	2	2	2	-	3	3	3	1	1	2	-	-	1	-	-	-	-	-	-	-	-	-	-	-	-	-	-
AAT/ATT	2	-	1	2	2	2	2	2	2	2	1	-	3	2	-	4	3	2	2	1	1	1	-	1	6	-	6	4	4	1	1	-	3	1	-	-	-	1	1	-	-	-	-	-	-	-	-	-	-
ACC/GGT	-	-	-	-	-	-	-	-	1	-	-	7	-	-	-	-	-	-	-	-	1	-	-	-	-	-	-	-	-	-	-	-	-	-	-	-	-	-	-	-	-	-	-	-	-	-	-	-	-
ACT/AGT	-	-	2	2	-	-	4	2	2	2	-	-	-	-	-	-	-	-	-	-	-	-	-	-	-	-	1	1	1	-	-	-	-	-	-	-	-	-	-	-	-	-	-	-	-	-	-	-	-
AGC/CTG	-	-	-	-	-	-	-	-	-	-	-	-	-	-	-	-	-	-	-	1	-	-	-	1	-	1	1	1	1	-	-	-	-	-	-	-	-	-	-	-	-	-	-	-	-	-	-	-	-
AGG/CCT	-	-	-	-	-	-	-	-	-	-	-	-	-	-	-	-	-	-	-	-	-	-	-	-	-	-	-	-	-	-	-	-	-	-	1	-	-	-	-	-	-	-	-	-	-	-	-	-	-
ATC/TAG	4	4	5	3	4	4	-	2	2	2	-	-	2	4	4	4	4	4	4	4	4	2	4	4	4	6	6	6	6	4	4	4	4	4	4	4	4	4	4	4	4	4	4	4	4	4	4	4	4
AAAC/GTTT	-	1	-	-	1	-	-	-	-	-	-	1	-	-	-	-	-	1	1	1	-	-	1	1	1	2	-	-	-	-	-	-	-	-	-	-	-	-	-	-	-	-	-	-	-	-	-	-	-
AAAG/CTTT	1	-	1	1	5	7	8	6	6	6	2	3	2	-	-	3	3	2	-	-	1	1	1	1	1	2	-	-	-	-	1	1	3	2	4	5	5	3	2	2	2	2	2	2	2	2	2	2	2
AAAT/ATTT	1	4	3	4	-	-	-	-	-	-	-	1	3	3	1	1	1	1	1	-	-	1	3	2	2	1	-	-	-	1	2	3	2	1	1	-	-	3	3	2	2	2	2	2	2	2	2	2	2
AACC/GGTT	-	-	-	-	-	-	-	-	-	-	-	-	-	-	-	-	-	-	-	-	-	-	-	1	5	-	-	-	-	-	-	-	-	-	-	-	-	-	-	-	-	-	-	-	-	-	-	-	-
AAGG/CCTT	-	2	-	-	-	-	-	-	-	-	-	-	-	-	-	-	-	-	-	-	-	-	-	-	-	-	-	-	-	-	-	-	-	-	-	-	-	-	-	-	-	-	-	-	-	-	-	-	-
AAGT/ACTT	-	-	-	-	-	-	-	-	-	-	-	-	-	-	1	-	-	1	2	2	2	2	2	2	2	2	2	2	2	-	-	-	-	-	-	-	-	-	-	-	-	-	-	-	-	-	-	-	-
AATC/ATTG	2	1	1	1	-	-	-	-	-	-	1	-	1	1	1	1	1	-	1	3	3	1	3	1	-	1	1	1	1	1	1	2	1	-	1	1	1	1	1	1	1	1	1	1	1	1	1	1	1
AATG/ATTC	1	1	1	-	1	1	1	-	-	-	-	-	-	-	1	-	-	-	-	1	1	-	-	-	-	-	-	-	-	-	-	-	-	1	-	-	-	-	-	-	-	-	-	-	-	-	-	-	-
AATT/AATT	-	-	-	-	-	-	-	-	-	-	-	-	-	-	-	-	-	-	-	-	-	-	-	-	-	-	-	-	-	-	-	-	2	-	2	-	-	2	2	2	2	2	2	2	2	2	2	2	2
ACAG/CTGT	1	-	1	1	-	-	-	1	-	-	-	-	1	1	-	-	-	-	-	-	-	-	-	-	-	-	-	-	-	1	1	-	-	1	1	1	1	-	-	-	-	-	-	-	-	-	-	-	-
ACAT/ATGT	-	-	2	2	-	-	-	-	-	-	-	-	-	1	-	-	-	1	1	-	-	-	-	-	-	-	-	-	-	-	-	-	-	-	-	-	-	-	-	-	-	-	-	-	-	-	-	-	-
ACTG/AGTC	-	-	-	-	-	-	-	-	-	-	-	-	-	-	-	-	-	-	-	-	-	-	-	-	-	-	-	-	-	-	-	-	-	-	-	-	-	1	1	1	1	1	1	1	1	1	1	1	1
AGAT/ATCT	2	2	-	-	1	2	1	-	-	-	-	2	4	7	6	6	6	2	4	4	4	3	3	4	5	5	4	4	4	3	3	3	2	4	5	3	3	3	4	4	4	4	4	4	4	4	4	4	4
ATCC/ATGG	-	1	-	-	-	-	-	-	-	-	-	-	-	-	-	-	-	-	-	2	2	-	-	-	-	-	-	-	-	2	2	2	2	2	2	2	2	2	2	2	2	2	2	2	2	2	2	2	2
ATCG/ATCG	-	-	1	1	-	-	-	-	-	-	-	-	-	-	-	-	-	-	-	-	-	-	-	-	-	-	-	-	-	-	-	-	-	-	-	-	-	-	-	-	-	-	-	-	-	-	-	-	-
AAAAC/GTTTT	-	-	-	-	-	-	-	-	-	-	-	-	-	-	-	-	-	1	-	-	-	-	-	-	-	-	-	-	-	-	-	1	-	-	-	-	-	-	-	-	-	-	-	-	-	-	-	-	-
AAAAG/CTTTT	-	1	1	-	-	-	-	1	1	1	-	-	1	-	-	-	-	-	-	-	-	-	-	2	-	-	-	-	-	-	-	-	1	-	-	-	-	-	-	-	1	1	1	-	-	-	-	-	-
AAAAT/ATTTT	-	-	-	-	-	1	1	-	-	-	-	-	-	-	-	-	-	-	-	-	-	-	-	-	-	-	-	-	-	-	-	-	1	-	-	-	-	2	-	-	-	-	-	-	-	-	-	-	-
AAACC/GGTTT	-	-	-	-	-	-	-	-	-	-	-	-	-	-	-	-	-	1	-	-	-	-	-	-	-	-	-	-	-	-	-	-	-	-	-	-	-	-	-	-	-	-	-	-	-	-	-	-	-
AAAGT/ACTTT	-	2	-	-	-	-	-	-	-	-	-	-	-	1	-	-	-	-	-	-	-	-	-	-	-	-	-	-	-	-	-	-	-	-	-	-	-	-	-	-	-	-	-	-	-	-	-	-	-
AAATC/ATTTG	2	-	-	-	-	-	-	-	-	-	-	-	-	-	-	-	-	-	-	-	-	1	2	2	2	2	-	-	-	-	-	-	-	-	-	-	-	-	-	-	-	-	-	-	-	-	-	-	-
AACAC/GTGTT	-	-	-	-	-	-	-	-	-	-	-	-	-	-	1	-	-	-	-	-	-	-	-	-	-	-	-	-	-	-	-	-	-	-	-	-	-	-	-	-	-	-	-	-	-	-	-	-	-
AAGGT/ACCTT	-	-	-	-	-	-	-	-	-	-	-	-	-	-	-	-	-	1	-	-	-	-	-	-	-	-	-	-	-	-	-	1	-	-	-	-	-	-	-	-	-	-	-	-	-	-	-	-	-
AATAC/ATTGT	-	-	-	-	-	-	-	-	-	-	-	-	-	-	-	-	-	-	-	-	1	-	-	-	-	-	-	-	-	-	-	-	-	-	-	-	-	-	-	-	-	-	-	-	-	-	-	-	-
AATAG/ATTCT	-	-	-	-	-	-	-	-	-	-	-	-	1	-	-	-	-	-	-	1	-	-	-	-	-	-	1	-	-	-	1	-	-	1	-	4	3	-	-	-	-	-	-	-	-	-	-	-	-
AATAT/ATATT	-	2	-	-	1	-	-	-	-	-	-	-	-	-	-	-	-	-	-	-	-	-	-	-	-	-	-	-	-	-	-	-	-	-	-	-	-	-	-	-	-	-	-	-	-	-	-	-	-
AATTC/AATTG	-	-	-	-	-	-	-	-	-	-	-	-	-	-	-	-	-	-	-	-	-	-	-	-	-	-	-	-	-	-	2	-	-	-	-	-	-	-	-	-	-	-	-	-	-	-	-	-	-
ACTAT/AGTAT	-	-	-	-	-	-	-	-	-	-	-	2	-	-	-	-	-	1	-	-	-	-	-	-	-	-	-	-	-	-	-	-	-	-	-	-	-	-	-	-	-	-	-	-	-	-	-	-	-
ATATC/ATATG	-	-	-	-	-	-	-	-	-	-	-	-	-	-	-	-	-	1	-	-	-	-	-	-	-	-	-	-	-	1	-	-	-	-	-	-	-	-	-	-	-	-	-	-	-	-	-	-	-
AAAAAC/GTTTTT	-	-	-	-	-	-	-	-	-	-	-	-	-	-	-	-	2	-	-	-	-	-	-	-	-	-	-	-	-	-	-	-	-	-	-	-	-	-	-	-	-	-	-	-	-	-	-	-	-
AAAAAG/CTTTTT	-	-	-	-	-	-	-	-	-	-	-	-	-	2	-	-	-	-	-	3	2	-	2	-	-	2	-	-	-	-	-	-	-	-	-	1	1	-	-	-	-	-	-	-	-	-	-	-	-
AAACGG/CCGTTT	-	2	-	-	-	-	-	-	-	-	-	-	-	-	-	-	-	-	-	-	-	-	-	-	-	-	-	-	-	-	-	-	-	-	-	-	-	-	-	-	-	-	-	-	-	-	-	-	-
AAAGTC/ACTTTG	-	-	-	-	-	-	-	-	-	-	-	-	-	-	-	-	-	-	-	-	-	-	-	-	-	-	-	1	-	-	-	-	-	-	-	-	-	-	-	-	-	-	-	-	-	-	-	-	-
AAATAG/ATTTCT	-	-	-	-	2	2	2	-	-	-	-	-	-	-	-	-	-	-	-	-	-	-	-	-	-	-	-	-	-	-	-	-	-	-	-	-	-	-	-	-	-	-	-	-	-	-	-	-	-
AACCAT/ATGGTT	-	-	-	-	-	-	-	-	-	-	-	-	-	-	-	-	-	-	-	-	-	-	-	-	-	-	-	-	-	-	2	-	-	-	2	2	2	-	-	-	-	-	-	-	-	-	-	-	-
AACTCT/AGAGTT	-	1	-	-	-	-	-	-	-	-	-	-	-	-	-	-	-	-	-	-	-	-	-	-	-	-	-	-	-	-	-	-	-	-	-	-	-	-	-	-	-	-	-	-	-	-	-	-	-
AAGAGG/CCTCTT	-	-	-	-	-	-	-	-	-	-	-	-	-	-	-	-	-	2	-	-	-	-	-	-	-	-	-	-	-	-	-	-	-	-	-	-	-	-	-	-	-	-	-	-	-	-	-	-	-
AAGCCG/CGGCTT	-	2	-	-	-	-	-	-	-	-	-	-	-	-	-	-	-	-	-	-	-	-	-	-	-	-	-	-	-	-	-	-	-	-	-	-	-	-	-	-	-	-	-	-	-	-	-	-	-
AAGTAC/ACTTGT	-	-	-	-	-	-	-	-	-	-	-	-	-	-	-	-	-	-	-	-	-	-	-	-	-	-	-	-	-	-	-	-	-	-	2	-	-	-	2	-	-	-	-	-	-	-	-	-	-
AAGACT/AGTCTT	-	-	-	-	-	-	-	-	-	-	-	-	-	-	-	-	-	-	-	-	-	2	-	-	-	-	-	-	-	-	-	-	-	-	-	-	-	-	-	-	-	-	-	-	-	-	-	-	-
AATACG/ATTCGT	-	-	-	-	-	-	-	-	-	-	-	-	-	-	-	-	-	-	-	1	-	-	-	-	-	-	-	-	-	-	-	-	-	-	-	-	-	-	-	-	-	-	-	-	-	-	-	-	-
AATAGT/ACTATT	-	-	-	-	-	-	-	-	-	-	-	-	-	-	-	-	-	-	-	-	-	-	-	-	-	-	-	-	1	-	-	-	-	-	-	-	-	-	-	-	-	-	-	-	-	-	-	-	-
AATATC/ATATTG	-	-	-	-	-	-	-	-	-	-	-	-	-	-	-	-	-	-	-	-	-	-	-	-	-	-	-	1	1	-	-	-	-	-	-	-	-	-	-	-	-	-	-	-	-	-	-	-	-
AATCCG/ATTCGG	-	-	-	-	-	-	-	-	-	-	-	-	1	-	-	-	-	-	-	-	-	-	-	-	-	-	-	-	-	-	-	-	-	-	-	-	-	-	-	-	-	-	-	-	-	-	-	-	-
AATCTC/AGATTG	-	-	-	-	-	-	-	-	-	-	-	-	-	-	-	-	-	-	-	1	1	-	1	1	1	1	-	-	-	-	-	-	-	-	-	-	-	-	-	-	-	-	-	-	-	-	-	-	-
AATGAG/ATTCTC	-	-	-	-	-	-	-	-	-	-	-	-	-	-	-	-	-	-	-	-	-	-	-	2	-	-	-	-	-	-	-	-	-	-	-	-	-	-	-	-	-	-	-	-	-	-	-	-	-
AATGAT/ATCATT	-	-	-	-	-	-	-	-	-	-	-	-	-	-	-	-	-	-	-	-	-	-	-	-	-	-	-	-	1	-	-	-	2	-	-	-	-	-	-	-	-	-	-	-	-	-	-	-	-
ACGATG/ATCGTC	-	-	-	-	-	-	-	-	-	-	-	-	-	1	-	-	-	-	-	-	-	-	-	-	-	-	-	-	-	-	-	-	-	-	-	-	-	-	-	-	-	-	-	-	-	-	-	-	-
ACTATC/AGTGAT	-	-	-	-	-	-	-	-	-	-	-	-	-	2	-	-	-	2	2	-	-	-	-	-	-	-	-	-	-	2	2	-	-	-	-	-	-	-	-	-	-	-	-	-	-	-	-	-	-
ACTCAG/AGTCTG	-	-	-	-	-	-	-	-	-	-	-	-	-	-	-	-	-	-	-	-	-	-	-	-	2	-	-	-	-	-	-	-	-	-	-	-	-	-	-	-	-	-	-	-	-	-	-	-	-
AGAGAT/ATCTCT	-	-	-	-	-	-	-	-	-	-	-	-	-	-	-	-	-	-	-	-	-	-	-	-	-	-	-	-	-	-	-	-	-	-	-	-	-	-	1	-	-	-	-	-	-	-	-	-	-
AGATAT/ATATCT	-	-	-	-	-	-	-	-	-	-	-	-	-	-	-	-	-	-	-	-	-	-	1	-	-	-	-	-	-	-	-	-	-	-	-	-	-	-	-	-	-	-	-	-	-	-	-	-	-
AGCGAT/ATCGCT	-	2	-	-	2	2	2	-	-	-	-	-	-	-	-	-	-	-	-	2	-	-	-	2	2	-	-	-	-	-	-	-	-	-	-	2	2	2	2	2	2	2	2	2	2	2	2	2	2
AGGGAT/ATCCCT	1	-	-	-	-	-	-	-	-	-	-	-	-	-	-	-	-	-	-	-	-	-	-	-	-	-	-	-	-	-	-	-	-	-	-	-	-	-	-	-	-	-	-	-	-	-	-	-	-
ATCCGG/ATCCGG	-	-	-	-	-	-	-	-	-	-	-	-	-	-	-	-	-	-	-	-	-	-	-	-	-	-	-	-	-	1	-	-	-	-	-	-	-	-	-	-	-	-	-	-	-	-	-	-	-
Total	66	84	60	72	80	82	80	62	67	70	34	62	55	84	75	83	82	72	87	94	86	55	66	63	73	75	64	69	68	57	70	41	45	46	63	62	61	68	59	66	62	62	64	60	59	57	61	61	61
													110
[truncated: 3 more columns]
