# Supplementary material for: Comparative analysis of the complete chloroplast genome of Papaveraceae to identify rearrangements within the Corydalis chloroplast genome
Source: PLoS One. 2023 Sep 21;18(9):e0289625. doi: 10.1371/journal.pone.0289625 (PMC10513226; doi:10.1371/journal.pone.0289625)
Supplement: S7 Table — (XLSX) [file pone.0289625.s022.xlsx]

## Sheet: Fumaria officinalis
487	58648	F	487	123854	-3	3.29e-275		F	24
487	58648	P	487	152578	-3	3.29e-275		P	25
269	5880	P	269	116498	-3	9.8e-145		R	0
269	5880	F	269	160152	-3	9.8e-145		C	0
240	5909	P	240	116498	-2	8.42e-130
240	5909	F	240	160181	-2	8.42e-130		<100	5
231	5918	P	231	116498	0	8.55e-130		100-199	36
231	5918	F	231	160190	0	8.55e-130		200-299	6
187	58383	F	187	122314	-3	7.66e-96		300-399	0
187	58383	P	187	154418	-3	7.66e-96		400-499	2
181	58298	F	181	122229	-2	1.59e-94		500-599	0
181	58298	P	181	154509	-2	1.59e-94		600-699	0
162	90318	F	162	90339	-3	5.59e-81		700-799	0
162	90318	P	162	186418	-3	5.59e-81		800-899	0
162	90339	P	162	186439	-3	5.59e-81		900-999	0
162	186418	F	162	186439	-3	5.59e-81		>1000	0
154	90305	F	154	90326	-2	2.07e-78			49
154	90305	P	154	186439	-2	2.07e-78
154	90326	P	154	186460	-2	2.07e-78
154	186439	F	154	186460	-2	2.07e-78
149	58330	F	149	122261	-1	8.94e-78
149	58330	P	149	154509	-1	8.94e-78
146	90318	F	146	90360	-3	1.75e-71
146	90318	P	146	186413	-3	1.75e-71
146	90360	P	146	186455	-3	1.75e-71
146	186413	F	146	186455	-3	1.75e-71
133	90305	F	133	90347	-2	6.78e-66
133	90305	P	133	186439	-2	6.78e-66
133	90347	P	133	186481	-2	6.78e-66
133	186439	F	133	186481	-2	6.78e-66
125	90318	F	125	90381	-3	4.83e-59
125	90318	P	125	186413	-3	4.83e-59
125	90381	P	125	186476	-3	4.83e-59
125	186413	F	125	186476	-3	4.83e-59
109	58014	P	109	104392	0	2.42e-56
109	58014	F	109	172418	0	2.42e-56
112	90305	F	112	90368	-2	2.11e-53
112	90305	P	112	186439	-2	2.11e-53
112	90368	P	112	186502	-2	2.11e-53
112	186439	F	112	186502	-2	2.11e-53
95	110938	F	95	111049	0	6.49e-48
95	110938	P	95	165775	0	6.49e-48
95	111049	P	95	165886	0	6.49e-48
95	165775	F	95	165886	0	6.49e-48
104	90318	F	104	90402	-3	1.22e-46
104	90318	P	104	186413	-3	1.22e-46
104	90402	P	104	186497	-3	1.22e-46
104	186413	F	104	186497	-3	1.22e-46
99	5573	P	99	58444	-3	1.07e-43

## Sheet: Corydalis adunca
2378	7238	F	2378	109326	-2	0		F	25
2378	7238	P	2378	176559	-2	0		P	24
2286	7330	F	2286	109418	-1	0		R	0
2286	7330	P	2286	176559	-1	0
2193	7423	F	2193	109511	0	0		<100	0
2193	7423	P	2193	176559	0	0		100-199	18
702	30639	P	702	119101	-1	0		200-299	17
702	30639	F	702	168460	-1	0		300-399	4
585	30756	P	585	119101	0	0		400-499	0
585	30756	F	585	168577	0	0		500-599	2
329	125572	F	329	127779	-3	1.44e-180		600-699	0
329	125572	P	329	160155	-3	1.44e-180		700-799	2
329	127779	P	329	162362	-3	1.44e-180		800-899	0
329	160155	F	329	162362	-3	1.44e-180		900-999	0
258	30340	P	258	120664	-2	1.5e-140		>1000	6
258	30340	F	258	167341	-2	1.5e-140			49
253	119801	F	253	131549	-1	3.92e-140
253	119801	P	253	156461	-1	3.92e-140
253	131549	P	253	168209	-1	3.92e-140
253	156461	F	253	168209	-1	3.92e-140
243	125241	F	243	127406	-1	3.95e-134
243	125241	P	243	160614	-1	3.95e-134
243	127406	P	243	162779	-1	3.95e-134
243	160614	F	243	162779	-1	3.95e-134
206	7004	F	206	111566	-3	3.96e-107
206	7004	P	206	176491	-3	3.96e-107
205	5951	P	205	128811	-3	1.56e-106
205	5951	F	205	159247	-3	1.56e-106
204	160285	F	204	162492	-3	6.16e-106
190	31815	P	190	118447	0	4.39e-105
190	31815	F	190	169626	0	4.39e-105
202	5973	P	202	128792	-3	9.57e-105
202	5973	F	202	159269	-3	9.57e-105
186	6012	P	186	128769	-3	3.2e-95
186	6012	F	186	159308	-3	3.2e-95
178	30420	P	178	120664	-1	3.94e-95
178	30420	F	178	167421	-1	3.94e-95
184	6319	P	184	128464	-3	4.96e-94
184	6319	F	184	159615	-3	4.96e-94
182	6337	P	182	128448	-3	7.68e-93
182	6337	F	182	159633	-3	7.68e-93
182	125956	F	182	128143	-3	7.68e-93
182	125956	P	182	159938	-3	7.68e-93
182	128143	P	182	162125	-3	7.68e-93
182	159938	F	182	162125	-3	7.68e-93
176	125939	F	176	128126	-2	1.63e-91
176	125939	P	176	159961	-2	1.63e-91
176	128126	P	176	162148	-2	1.63e-91
176	159961	F	176	162148	-2	1.63e-91

## Sheet: Corydalis semenowii
407	7420	P	407	119157	-3	2.21e-227		F	27
407	7420	F	407	139837	-3	2.21e-227		P	22
373	7454	P	373	119157	-2	1.35e-209		R	0
373	7454	F	373	139871	-2	1.35e-209
355	7472	P	355	119157	0	1.49e-204		<100	11
355	7472	F	355	139889	0	1.49e-204		100-199	32
166	5242	F	166	38017	-3	1.85e-83		200-299	0
143	5296	F	143	38071	-3	8.3e-70		300-399	4
127	94195	F	127	94243	-2	1.99e-62		400-499	2
127	94195	P	127	165031	-2	1.99e-62		500-599	0
127	94243	P	127	165079	-2	1.99e-62		600-699	0
127	165031	F	127	165079	-2	1.99e-62		700-799	0
130	94459	F	130	94501	-3	4.18e-62		800-899	0
130	94459	P	130	164770	-3	4.18e-62		900-999	0
130	94501	P	130	164812	-3	4.18e-62		>1000	0
130	164770	F	130	164812	-3	4.18e-62			49
114	135011	F	114	135032	0	1.86e-59
121	94405	F	121	94510	-3	8.81e-57
121	94405	P	121	164770	-3	8.81e-57
121	94510	P	121	164875	-3	8.81e-57
121	164770	F	121	164875	-3	8.81e-57
103	120955	F	103	121006	-2	3.68e-48
93	135011	F	93	135053	0	8.17e-47
104	94384	F	104	94489	-3	9.58e-47
104	94384	P	104	164808	-3	9.58e-47
104	94396	F	104	94501	-3	9.58e-47
104	94396	P	104	164796	-3	9.58e-47
104	94489	P	104	164913	-3	9.58e-47
104	94501	P	104	164901	-3	9.58e-47
104	164796	F	104	164901	-3	9.58e-47
104	164808	F	104	164913	-3	9.58e-47
98	5001	F	98	37769	-2	3.41e-45
100	94510	F	100	94531	-3	2.18e-44
100	94510	P	100	164770	-3	2.18e-44
100	94531	F	100	94552	-3	2.18e-44
100	94531	P	100	164749	-3	2.18e-44
100	94531	P	100	164791	-3	2.18e-44
100	94552	P	100	164770	-3	2.18e-44
100	164749	F	100	164770	-3	2.18e-44
100	164770	F	100	164791	-3	2.18e-44
93	165065	F	93	165113	-1	2.28e-44
99	5137	F	99	37914	-3	8.45e-44
92	94230	F	92	94278	-1	9.02e-44
92	94230	P	92	165031	-1	9.02e-44
92	94278	P	92	165079	-1	9.02e-44
89	119651	P	89	139450	-1	5.58e-42
95	59819	P	95	79654	-3	1.91e-41
95	94447	F	95	94489	-3	1.91e-41
95	94447	P	95	164817	-3	1.91e-41

## Sheet: Corydalis heracleifolia
415	120472	F	415	121708	-3	4.53e-232		F	24
415	120472	P	415	158234	-3	4.53e-232		P	25
415	121708	P	415	159470	-3	4.53e-232		R	0
415	158234	F	415	159470	-3	4.53e-232
323	158326	F	323	159562	-1	3.37e-182		<100	0
315	158334	F	315	159570	0	2.28e-180		100-199	37
264	7552	P	264	118863	-3	9.46e-142		200-299	6
264	7552	F	264	161230	-3	9.46e-142		300-399	2
257	7524	P	257	118898	-3	1.43e-137		400-499	4
257	7524	F	257	161202	-3	1.43e-137		500-599	0
206	7632	P	206	118841	-3	3.72e-107		600-699	0
206	7632	F	206	161310	-3	3.72e-107		700-799	0
189	120285	F	189	121513	-2	2.64e-99		800-899	0
189	120285	P	189	158655	-2	2.64e-99		900-999	0
189	121513	P	189	159883	-2	2.64e-99		>1000	0
189	158655	F	189	159883	-2	2.64e-99			49
177	120297	F	177	121525	0	2.77e-97
177	120297	P	177	158655	0	2.77e-97
177	121525	P	177	159883	0	2.77e-97
185	38112	P	185	122948	-3	1.18e-94
185	38112	F	185	157224	-3	1.18e-94
172	38125	P	172	122948	-2	3.75e-89
172	38125	F	172	157237	-2	3.75e-89
158	37950	P	158	123141	-3	1.32e-78
158	37950	F	158	157058	-3	1.32e-78
157	120788	F	157	122024	-3	5.2e-78
157	120788	P	157	158176	-3	5.2e-78
157	122024	P	157	159412	-3	5.2e-78
148	120797	F	148	122033	-1	3.54e-77
148	120797	P	148	158176	-1	3.54e-77
148	122033	P	148	159412	-1	3.54e-77
148	158176	F	148	159412	-1	3.54e-77
148	7690	P	148	118841	-2	7.81e-75
148	7690	F	148	161368	-2	7.81e-75
146	94068	F	146	94152	-3	1.75e-71
146	94068	P	146	186059	-3	1.75e-71
146	94152	P	146	186143	-3	1.75e-71
146	186059	F	146	186143	-3	1.75e-71
142	94077	F	142	94161	-3	4.12e-69
142	94077	P	142	186054	-3	4.12e-69
142	94161	P	142	186138	-3	4.12e-69
134	94026	F	134	94152	-3	2.27e-64
134	94026	P	134	186071	-3	2.27e-64
134	94152	P	134	186197	-3	2.27e-64
134	186071	F	134	186197	-3	2.27e-64
130	94089	F	130	94173	-2	4.14e-64
130	94089	P	130	186054	-2	4.14e-64
130	94173	P	130	186138	-2	4.14e-64
120	120969	F	120	122181	0	5.75e-63

## Sheet: Corydalis speciosa
668	5706	F	668	6762	0	0		F	31
535	74001	F	535	121520	-1	0		P	18
535	74001	P	535	168075	-1	0		R	0
496	74080	F	496	121599	-3	1.37e-280
496	74080	P	496	168035	-3	1.37e-280
283	5375	F	283	6480	-3	4.38e-153		<100	10
272	5386	F	272	6491	-1	1.49e-151		100-199	27
255	5403	F	255	6508	0	3.13e-144		200-299	7
239	73621	F	239	120962	-2	3.44e-129		300-399	0
239	73621	P	239	168929	-2	3.44e-129		400-499	2
227	73633	F	227	120974	-1	1.54e-124		500-599	2
227	73633	P	227	168929	-1	1.54e-124		600-699	1
192	65957	F	192	125965	-3	8.35e-99		700-799	0
192	65957	P	192	163973	-3	8.35e-99		800-899	0
180	65969	F	180	125977	-1	2.41e-96		900-999	0
180	65969	P	180	163973	-1	2.41e-96		>1000	0
165	73695	F	165	121036	0	4.8e-90			49
165	73695	P	165	168929	0	4.8e-90
165	75587	F	165	121202	0	4.8e-90
165	75587	P	165	168763	0	4.8e-90
163	65986	F	163	125994	0	7.67e-89
163	65986	P	163	163973	0	7.67e-89
123	97098	P	123	122884	0	9.28e-65
123	97098	F	123	167123	0	9.28e-65
123	122884	F	123	192909	0	9.28e-65
123	167123	P	123	192909	0	9.28e-65
130	63839	F	130	63936	-3	5.47e-62
126	144877	F	126	144907	-2	1.03e-61
123	82569	F	123	82645	-3	7.58e-58
113	65730	F	113	125791	-1	3.3e-56
113	65730	P	113	164226	-1	3.3e-56
111	63858	F	111	63955	-1	5.18e-55
110	82582	F	110	82658	-2	3.36e-52
102	65741	F	102	125802	0	4.08e-52
102	65741	P	102	164226	0	4.08e-52
104	97538	P	104	129306	-3	1.25e-46
104	97538	F	104	160720	-3	1.25e-46
104	129306	F	104	192488	-3	1.25e-46
104	160720	P	104	192488	-3	1.25e-46
96	144877	F	96	144937	-1	4.81e-46
96	75754	F	96	121378	-3	6.45e-42
96	75754	P	96	168656	-3	6.45e-42
82	97236	P	82	122792	0	4.49e-40
82	97236	F	82	167256	0	4.49e-40
82	122792	F	82	192812	0	4.49e-40
82	167256	P	82	192812	0	4.49e-40
89	16604	F	89	78439	-2	9.65e-40
85	82607	F	85	82683	-1	1.79e-39
81	75769	F	81	121393	0	1.79e-39

## Sheet: Corydalis platycarpa
1195	6368	F	1195	7500	-1	0		F	37
1174	6389	F	1174	7521	0	0		P	12
645	5432	F	645	6712	-2	0		R	0
645	5432	F	645	7844	-2	0
600	5477	F	600	6757	0	0
600	5477	F	600	7889	0	0		<100	1
354	82826	F	354	82902	-3	1.56e-195		100-199	31
331	82838	F	331	82914	0	5.54e-190		200-299	9
282	6078	F	282	7358	-1	1.49e-157		300-399	2
268	6092	F	268	7372	0	4.72e-152		400-499	0
278	82826	F	278	82978	-3	4.3e-150		500-599	0
266	82838	F	266	82990	-2	2.39e-145		600-699	4
260	6078	F	260	8490	-3	2.42e-139		700-799	0
252	6092	F	252	8504	-3	1.44e-134		800-899	0
212	76078	F	212	121927	-3	1.03e-110		900-999	0
212	76078	P	212	169137	-3	1.03e-110		>1000	2
202	82826	F	202	83054	-3	9.38e-105			49
187	121361	F	187	121472	0	2.76e-103
187	121361	P	187	169617	0	2.76e-103
187	121472	P	187	169728	0	2.76e-103
187	169617	F	187	169728	0	2.76e-103
190	82838	F	190	83066	-2	6.96e-100
188	67309	F	188	126524	-2	1.09e-98
188	67309	P	188	164564	-2	1.09e-98
163	67334	F	163	126549	0	7.76e-89
163	67334	P	163	164564	0	7.76e-89
140	6220	F	140	6368	-1	2.29e-72
140	76193	F	140	122042	-3	6.6e-68
140	76193	P	140	169094	-3	6.6e-68
126	145452	F	126	145482	0	1.47e-66
127	65292	F	127	65386	-1	1.4e-64
128	97308	P	128	123466	-2	6.7e-63
128	97308	F	128	167682	-2	6.7e-63
128	123466	F	128	193840	-2	6.7e-63
128	167682	P	128	193840	-2	6.7e-63
119	6241	F	119	6389	0	2.4e-62
126	82826	F	126	83130	-3	1.29e-59
124	65806	F	124	66271	-3	1.96e-58
109	66109	F	109	66217	0	2.52e-56
109	97327	P	109	123466	0	2.52e-56
109	97327	F	109	167701	0	2.52e-56
109	167701	P	109	193840	0	2.52e-56
118	6368	F	118	8632	-3	6.92e-55
114	82838	F	114	83142	-2	1.43e-54
109	128042	F	109	129395	-3	1.43e-49
109	128042	P	109	161772	-3	1.43e-49
109	129395	P	109	163125	-3	1.43e-49
109	161772	F	109	163125	-3	1.43e-49
96	145452	F	96	145512	0	1.69e-48

## Sheet: Corydalis heterocarpa
666	5650	F	666	6799	-1	0		F	34
645	5430	F	645	6579	-2	0		P	15
605	5470	F	605	6619	-1	0		R	0
573	73939	F	573	121864	-3	0
573	73939	P	573	169382	-3	0
515	73997	F	515	121922	-2	0		<100	0
515	73997	P	515	169382	-2	0		100-199	17
485	74027	F	485	121952	-1	1.55e-279		200-299	19
485	74027	P	485	169382	-1	1.55e-279		300-399	4
385	74127	F	385	122052	0	1.72e-222		400-499	2
385	74127	P	385	169382	0	1.72e-222		500-599	4
318	74511	F	318	122430	-2	1.69e-176		600-699	3
318	74511	P	318	169071	-2	1.69e-176		700-799	0
298	121493	F	298	121604	0	4.11e-170		800-899	0
298	121493	P	298	169917	0	4.11e-170		900-999	0
298	121604	P	298	170028	0	4.11e-170		>1000	0
298	169917	F	298	170028	0	4.11e-170			49
299	63961	F	299	64058	-3	1.22e-162
291	63969	F	291	64066	-2	2.56e-160
257	74572	F	257	122491	-1	1.53e-142
257	74572	P	257	169071	-1	1.53e-142
257	6076	F	257	7225	-2	5.88e-140
253	63951	F	253	64048	-3	3.66e-135
230	5419	F	230	6568	-3	1.93e-121
212	63951	F	212	64145	-3	1.04e-110
212	74245	F	212	76280	-3	1.04e-110
212	76280	F	212	122170	-3	1.04e-110
212	76280	P	212	169437	-3	1.04e-110
202	64058	F	202	64155	-1	1.56e-109
204	66177	F	204	126764	-2	3e-108
204	66177	P	204	164851	-2	3e-108
202	63905	F	202	64099	-3	9.42e-105
187	121493	F	187	121715	0	2.77e-103
187	121493	P	187	169917	0	2.77e-103
187	121715	P	187	170139	0	2.77e-103
187	169917	F	187	170139	0	2.77e-103
194	63969	F	194	64163	-2	2.85e-102
179	66202	F	179	126789	0	1.81e-98
179	66202	P	179	164851	0	1.81e-98
173	63884	F	173	64078	-3	1.7e-87
156	145718	F	156	145748	0	1.28e-84
152	63905	F	152	64002	-3	5.06e-75
152	63905	F	152	64196	-3	5.06e-75
146	74354	F	146	76389	-3	1.84e-71
146	76389	F	146	122279	-3	1.84e-71
146	76389	P	146	169394	-3	1.84e-71
126	145718	F	126	145778	0	1.47e-66
123	97440	P	123	123703	0	9.42e-65
123	97440	F	123	167993	0	9.42e-65

## Sheet: Corydalis saxicola
738	70677	F	738	118579	0	0		F	39
738	70677	P	738	163032	0	0		P	10
274	62821	F	274	122841	-1	8.87e-153		R	0
274	62821	P	274	159234	-1	8.87e-153
225	94360	P	225	119630	-3	1.73e-118		<100	0
225	94360	F	225	162494	-3	1.73e-118		100-199	40
225	119630	F	225	187764	-3	1.73e-118		200-299	7
225	162494	P	225	187764	-3	1.73e-118		300-399	0
207	79174	F	207	79410	-3	9.25e-108		400-499	0
187	119668	F	187	187802	-2	4.05e-98		500-599	0
172	78999	F	172	79045	-3	6.25e-87		600-699	0
164	78896	F	164	79080	-3	3.54e-82		700-799	2
163	78904	F	163	79088	-3	1.39e-81		800-899	0
162	78990	F	162	79318	-3	5.47e-81		900-999	0
157	129504	F	157	129546	-2	3.28e-80		>1000	0
157	129504	P	157	152646	-2	3.28e-80			49
157	129546	P	157	152688	-2	3.28e-80
157	152646	F	157	152688	-2	3.28e-80
160	78999	F	160	79327	-3	8.42e-80
154	79017	F	154	79063	-2	2.02e-78
149	152654	F	149	152696	-1	8.73e-78
154	79017	F	154	79299	-3	3.07e-76
153	78999	F	153	79091	-3	1.21e-75
146	79134	F	146	79370	-3	1.71e-71
143	79155	F	143	79391	-3	1.03e-69
142	79017	F	142	79109	-3	4.04e-69
133	78966	F	133	79484	-1	3.35e-68
135	78990	F	135	79036	-2	4.27e-67
138	23432	F	138	23528	-3	9.48e-67
126	141108	F	126	141138	0	1.37e-66
135	79036	F	135	79272	-3	5.68e-65
135	79299	F	135	79345	-3	5.68e-65
117	119733	F	117	187867	0	3.6e-61
125	129490	F	125	129532	-3	4.72e-59
125	129490	P	125	152692	-3	4.72e-59
125	129532	P	125	152734	-3	4.72e-59
123	78990	F	123	79364	-3	7.19e-58
111	152692	F	111	152734	0	1.48e-57
121	78966	F	121	79248	-3	1.09e-56
117	79042	F	117	79370	-2	2.2e-56
118	79272	F	118	79318	-3	6.49e-55
117	79324	F	117	79370	-3	2.53e-54
116	79017	F	116	79253	-3	9.86e-54
107	129504	F	107	129588	-1	1.21e-52
107	129504	P	107	152654	-1	1.21e-52
107	129588	P	107	152738	-1	1.21e-52
107	152654	F	107	152738	-1	1.21e-52
113	79058	F	113	79248	-3	5.83e-52
109	79318	F	109	79508	-2	1.25e-51

## Sheet: Corydalis tomentella
743	71500	F	743	120819	-1	0		F	39
743	71500	P	743	165165	-1	0		P	10
733	71510	F	733	120829	0	0		R	0
733	71510	P	733	165165	0	0
626	84815	F	626	85102	0	0
484	80752	F	484	80798	-3	2.07e-273		<100	0
466	80770	F	466	80816	-2	2.73e-265		100-199	16
438	80752	F	438	80844	-3	7.58e-246		200-299	16
420	80770	F	420	80862	-2	1.1e-237		300-399	8
392	80752	F	392	80890	-3	2.69e-218		400-499	4
374	80770	F	374	80908	-2	4.31e-210		500-599	0
339	84815	F	339	85389	0	8.11e-195		600-699	1
346	80752	F	346	80936	-3	9.15e-191		700-799	4
328	80770	F	328	80954	-2	1.64e-182		800-899	0
308	63640	F	308	125086	-3	4.87e-168		900-999	0
308	63640	P	308	161333	-3	4.87e-168		>1000	0
300	80752	F	300	80982	-3	2.95e-163			49
282	80770	F	282	81000	-2	6.01e-155
265	63678	F	265	125124	-1	2.3e-147
265	63678	P	265	161338	-1	2.3e-147
254	80752	F	254	81028	-3	8.85e-136
241	46618	F	241	47426	-3	5.07e-128
236	80770	F	236	81046	-2	2.08e-127
237	46601	F	237	47409	-3	1.23e-125
236	46591	F	236	47399	-3	4.87e-125
221	96607	P	221	121875	0	8.96e-124
221	96607	F	221	164631	0	8.96e-124
221	121875	F	221	189899	0	8.96e-124
221	164631	P	221	189899	0	8.96e-124
230	46642	F	230	47450	-3	1.85e-121
208	80752	F	208	81074	-3	2.4e-108
204	62628	F	204	125744	-3	5.79e-106
204	62628	P	204	160779	-3	5.79e-106
190	80770	F	190	81092	-2	6.68e-100
177	62650	F	177	125766	0	2.77e-97
177	62650	P	177	160784	0	2.77e-97
165	77464	F	165	78237	-3	9.23e-83
165	84358	F	165	84424	-3	9.23e-83
162	80752	F	162	81120	-3	5.59e-81
149	131748	F	149	131790	0	2e-80
149	131748	P	149	154788	0	2e-80
149	131790	P	149	154830	0	2e-80
149	154788	F	149	154830	0	2e-80
160	77091	F	160	77859	-3	8.62e-80
157	84374	F	157	84440	-3	5.21e-78
144	80770	F	144	81138	-2	1.9e-72
147	77111	F	147	77879	-3	4.48e-72
136	23476	F	136	23572	-2	1.11e-67
129	84392	F	129	84425	-3	2.07e-61

## Sheet: Corydalis fangshanensis (SRR)
2470	5492	F	2470	8092	-2	0		F	43
2413	5549	F	2413	8149	0	0		P	6
784	6162	F	784	7461	-2	0		R	0
784	7461	F	784	8762	-2	0
773	6173	F	773	7472	0	0		<100	0
773	7472	F	773	8773	0	0		100-199	26
678	74462	F	678	122589	-1	0		200-299	8
678	74462	P	678	167416	-1	0		300-399	0
657	74483	F	657	122610	0	0		400-499	0
657	74483	P	657	167416	0	0		500-599	5
588	6162	F	588	10061	-3	0		600-699	4
588	8762	F	588	10061	-3	0		700-799	4
577	6173	F	577	10072	-1	0		800-899	0
577	8773	F	577	10072	-1	0		900-999	0
564	79844	F	564	80510	0	0		>1000	2
220	98337	P	220	123581	-1	2.42e-120			49
220	98337	F	220	166882	-1	2.42e-120
220	123581	F	220	192126	-1	2.42e-120
220	166882	P	220	192126	-1	2.42e-120
205	5912	F	205	7211	-3	1.5e-106
205	5912	F	205	9811	-3	1.5e-106
205	7211	F	205	8512	-3	1.5e-106
205	8512	F	205	9811	-3	1.5e-106
182	123619	F	182	192164	0	2.77e-100
184	5976	F	184	7275	-3	4.78e-94
184	5976	F	184	9875	-3	4.78e-94
184	7275	F	184	8576	-3	4.78e-94
184	8576	F	184	9875	-3	4.78e-94
175	27261	F	175	27357	-2	6.22e-91
167	66670	F	167	126927	-3	6.12e-84
167	66670	P	167	163589	-3	6.12e-84
161	27286	F	161	27382	-3	2.25e-80
153	5492	F	153	6793	-2	8.36e-78
153	5492	F	153	9393	-2	8.36e-78
153	5637	F	153	6936	-2	8.36e-78
153	5637	F	153	9536	-2	8.36e-78
153	6936	F	153	8237	-2	8.36e-78
153	8237	F	153	9536	-2	8.36e-78
151	5693	F	151	6992	-3	1.94e-74
151	5693	F	151	9592	-3	1.94e-74
151	6992	F	151	8293	-3	1.94e-74
151	8293	F	151	9592	-3	1.94e-74
148	6023	F	148	7322	-3	1.17e-72
148	6023	F	148	9922	-3	1.17e-72
148	7322	F	148	8623	-3	1.17e-72
148	8623	F	148	9922	-3	1.17e-72
127	66543	F	127	126791	-1	1.37e-64
127	66543	P	127	163765	-1	1.37e-64
123	133473	F	123	133515	-3	7.52e-58

[truncated: 41 more sheets: Corydalis fangshanensis (MZ), Corydalis edulis, Corydalis bungeana, Corydalis shensiana, Corydalis temulifolia, Corydalis incisa, Corydalis capnoides, Corydalis chrysosphaera (SRR), Corydalis chrysosphaera (MZ), Corydalis davidii, Corydalis lupinoides, Corydalis raddeana, Corydalis pauciovulata, Corydalis trisecta, Corydalis inopinata, Corydalis hendersonii, Corydalis conspersa, Corydalis impatiens, Corydalis boweri, Corydalis hendersonii var. alto …]
